# Supplementary material for: Serum and urine metabolomic profiling in Miniature Schnauzer dogs with and without calcium oxalate urolithiasis
Source: Metabolomics. 2026 Apr 10;22(2):50. doi: 10.1007/s11306-026-02429-1 (PMC13068756; doi:10.1007/s11306-026-02429-1)
Supplement: Supplementary file 3 — Supplementary Material 3 [file 11306_2026_2429_MOESM3_ESM.xlsx]

## Sheet: Sheet1
Supplementary Table S3. Differential abundance of serum lipid metabolites in Miniature Schnauzer dogs with (n = 15) and without (n = 27) calcium oxalate urolithiasis.
Serum Lipid Metabolite	Raw P value	FDR q value	Log2(FC) Case/Control
CER(24:0)	0.0017193	0.99	-0.46137
Total CER	0.0062896	0.99	-0.37328
LPC(17:0)	0.013101	0.99	-0.683
MAG(18:0)	0.017516	0.99	1.8978
PC(17:0/18:2)	0.018146	0.99	-0.60066
PI(18:1/18:1)	0.018527	0.99	-0.93644
PC(18:0/18:3)	0.020369	0.99	-0.76242
CER(22:0)	0.020729	0.99	-0.33657
CER(16:0)	0.024888	0.99	-0.34473
Total DCER	0.036695	0.99	-0.26752
DCER(22:2)	0.037581	0.99	-0.31869
PI(18:0/18:1)	0.040507	0.99	-0.56512
CER(24:1)	0.041619	0.99	-0.28374
PC(14:0/18:1)	0.041825	0.99	-0.88953
PE(O-18:0/18:1)	0.04251	0.99	-0.47352
PC(17:0/18:1)	0.047284	0.99	-0.52411
