# Supplementary material for: Serum and urine metabolomic profiling in Miniature Schnauzer dogs with and without calcium oxalate urolithiasis
Source: Metabolomics. 2026 Apr 10;22(2):50. doi: 10.1007/s11306-026-02429-1 (PMC13068756; doi:10.1007/s11306-026-02429-1)
Supplement: Supplementary file 5 — Supplementary Material 5 [file 11306_2026_2429_MOESM5_ESM.xlsx]

## Sheet: Sheet1
Supplementary Table S4. Differential abundance of serum metabolites in Miniature Schnauzers with (n = 14) and without (n = 23) calcium oxalate urolithiasis.
Serum Metabolite	Raw P value	FDR q value	Log2(FC) Case/Control
10-undecenoate (11:1n1)	8.57e-05	0.046033	-1.0603
N-delta-acetylornithine	0.0001618	0.046033	-1.1069
glutarate (C5-DC)	0.00037524	0.07117	-1.1028
X-12906	0.00090493	0.12873	-0.97643
malate	0.0016818	0.13428	-0.506
pentadecanoate (15:0)	0.0017335	0.13428	-0.5615
S-methylcysteine	0.0020015	0.13428	0.59902
(16 or 17)-methylstearate (a19:0 or i19:0)	0.0020246	0.13428	-0.52321
X-23659	0.002124	0.13428	-0.86043
2R,3R-dihydroxybutyrate	0.0024536	0.13961	-0.42809
3-hydroxymyristate	0.0030982	0.14726	-1.1426
nonadecanedioate (C19-DC)	0.0031056	0.14726	-0.56284
N2,N5-diacetylornithine	0.0035375	0.15483	-1.075
6-oxopiperidine-2-carboxylate	0.0039649	0.16114	-0.62383
stearidonate (18:4n3)	0.0045583	0.16525	-1.1503
N-acetylaspartate (NAA)	0.0046468	0.16525	-0.44966
12,13-DiHOME	0.0053452	0.17891	-0.96107
X-11795	0.0061446	0.19424	0.67757
undecenoylcarnitine (C11:1)	0.0065401	0.19586	-0.78219
N6-carboxymethyllysine	0.0075448	0.19929	-1.1632
1-methylhypoxanthine	0.0075517	0.19929	-0.50444
7-methylguanine	0.0084783	0.19929	-0.41392
X-24657	0.0089699	0.19929	1.473
nonadecanoate (19:0)	0.0092754	0.19929	-0.42001
heptadecanedioate (C17-DC)	0.0097324	0.19929	-0.54162
hydroxyproline	0.0099188	0.19929	-0.67631
N-acetyltaurine	0.0099219	0.19929	-0.39899
2-piperidinone	0.010055	0.19929	-1.1796
N-acetylmethionine sulfoxide	0.010305	0.19929	-1.8595
N-acetylglycine	0.010936	0.19929	-0.32612
malonate	0.01115	0.19929	-0.38555
pantothenate (Vitamin B5)	0.011379	0.19929	-1.1081
citrate	0.011558	0.19929	-0.37995
5-HEPE	0.012354	0.20675	-1.2242
N-acetylthreonine	0.013094	0.21287	-0.35919
orotate	0.015392	0.24311	-0.39204
margarate (17:0)	0.016021	0.24311	-0.49126
4-imidazoleacetate	0.016236	0.24311	-1.7301
18-methylnonadecanoate (i20:0)	0.017088	0.24508	-0.54568
arachidonoylcarnitine (C20:4)	0.017229	0.24508	0.50252
2-hydroxyheptanoate*	0.017998	0.24953	-0.50413
2,3-dihydroxy-5-methylthio-4-pentenoate (DMTPA)*	0.018585	0.24953	-0.25114
creatine	0.019017	0.24953	0.5905
heptenedioate (C7:1-DC)*	0.019612	0.24953	-0.77809
1-methyl-5-imidazoleacetate	0.019734	0.24953	-1.0512
phenylacetylthreonine	0.021788	0.24996	-0.78915
hexadecadienoate (16:2n6)	0.022553	0.24996	-0.4545
myo-inositol	0.02288	0.24996	-0.46626
X-23782	0.023125	0.24996	-0.8123
eicosanedioate (C20-DC)	0.023426	0.24996	-0.45606
X-25417	0.024474	0.24996	-1.7713
p-hydroxybenzaldehyde	0.024678	0.24996	-2.3399
eicosapentaenoylcholine	0.024708	0.24996	-1.5212
eicosapentaenoate (EPA; 20:5n3)	0.024871	0.24996	-1.0939
cis-4-decenoylcarnitine (C10:1)	0.025414	0.24996	0.77621
branched chain 14:0 dicarboxylic acid	0.02555	0.24996	-0.6271
2-hydroxydecanoate	0.026035	0.24996	-0.541
methyl-4-hydroxybenzoate sulfate	0.02615	0.24996	2.3699
methionine sulfoxide	0.02617	0.24996	-1.1869
trans-urocanate	0.0269	0.24996	-0.56196
myristate (14:0)	0.027175	0.24996	-1.06
retinol (Vitamin A)	0.027352	0.24996	0.55052
N-acetylcitrulline	0.027925	0.24996	-0.40288
4-ureidobutyrate	0.028115	0.24996	-2.3194
4-ethylcatechol sulfate	0.029135	0.25504	-2.6323
N-stearoylserine*	0.030446	0.26248	0.47377
linoleoylcarnitine (C18:2)*	0.031815	0.26626	0.29048
salicylate	0.03276	0.26626	-0.91903
13-HODE + 9-HODE	0.033084	0.26626	-1.7108
docosadioate (C22-DC)	0.033134	0.26626	-0.67527
N-acetyl-isoputreanine	0.033224	0.26626	-0.54246
caproate (6:0)	0.036138	0.28559	-1.2808
allantoin	0.036749	0.28644	-0.23833
1-ribosyl-imidazoleacetate*	0.037947	0.29178	-1.1527
nervonate (24:1n9)*	0.03867	0.29338	-0.43896
urea	0.039917	0.29553	-0.39893
succinoyltaurine	0.040026	0.29553	-0.86218
X-23587	0.040647	0.29553	-1.0063
cystine	0.041395	0.29553	0.71434
azelate (C9-DC)	0.04155	0.29553	-0.82927
X-13866	0.0439	0.30647	-1.181
X-11787	0.044167	0.30647	-0.379
butyrate/isobutyrate (4:0)	0.049509	0.3349	-1.0043
guanine	0.0497	0.3349	-0.93061
